# Supplementary material for: A validated restriction enzyme ddPCR cg05575921 (AHRR) assay to accurately assess smoking exposure
Source: Clin Epigenetics. 2024 Mar 25;16:45. doi: 10.1186/s13148-024-01659-1 (PMC10962207; doi:10.1186/s13148-024-01659-1)
Supplement: Supplementary file 1 — Additional file 1. Supplementary file 2: Comparison of cg05575921 restriction enzyme versus bisulfite conversion ddPCR assays. Supplementary file 3: Effect of Illumina array normalisation on cg05575921 values. Supplementary file 4: Comparison of cg05575921restriction enzyme ddPCR versus Illumina EPIC array values. Supplementary file 5: Effect of inclusion of a no enzyme normalisation to the cg05575921 RE ddPCR assay. [file 13148_2024_1659_MOESM1_ESM.xlsx]

## Sheet: Sheet S1_REvsBIS ddPCR
							Table 1
Sample Code	Smoking status	Smoking pack years	cg05575921_BIS % methylation	cg05575921_RE % methylation	CV	CV	Smoking status	mean Pack years	mean cg05575921_BIS	mean cg05575921_RE	mean CV
30	Never-Smoked	0	87	79	0.0681549	6.81549	Never-Smoked, n=23	0	83.2565	84.2478	0.0390457
31	Never-Smoked	0	85	88	0.0245239	2.45239	Ex-Smoker, n=6	19.5	63	62.5	0.0776274
32	Never-Smoked	0	84	79	0.0433808	4.33808	Current Smoker, n=23	68.2717	41.6391	40.813	0.0674529
33	Never-Smoked	0	88	98	0.076033	7.6033
34	Never-Smoked	0	81	86	0.0423417	4.23417	All, n=52	29.6094	64.7417	64.3208	0.0524203
35	Never-Smoked	0	86	87	0.00817464	0.817464
36	Never-Smoked	0	85	84	0.00836813	0.836813
37	Never-Smoked	0	83.3	84.4	0.0092763	0.92763
38	Never-Smoked	0	85.8	85.2	0.00496215	0.496215
39	Never-Smoked	0	76.1	82.3	0.0553543	5.53543
40	Never-Smoked	0	79.4	85.9	0.0556103	5.56103
41	Never-Smoked	0	91.8	84.6	0.057723	5.7723
42	Never-Smoked	0	74.5	83	0.0763226	7.63226
43	Never-Smoked	0	79.4	82	0.0227816	2.27816
44	Never-Smoked	0	87.5	82	0.0458889	4.58889
45	Never-Smoked	0	82.2	85	0.023683	2.3683
46	Never-Smoked	0	78.7	89	0.0868599	8.68599
47	Never-Smoked	0	88.9	84	0.0400789	4.00789
48	Never-Smoked	0	90.8	82.7	0.0660238	6.60238
49	Never-Smoked	0	87	88.4	0.0112879	1.12879
50	Never-Smoked	0	82.2	84.8	0.0220177	2.20177
51	Never-Smoked	0	77	75.4	0.0148474	1.48474
52	Never-Smoked	0	74.3	78	0.0343571	3.43571
24	Ex-Smoker	19	44	38	0.103479	10.3479
25	Ex-Smoker	20	37	40	0.0550992	5.50992
26	Ex-Smoker	19	85	96	0.0859467	8.59467
27	Ex-Smoker	19	62	64	0.0224478	2.24478
28	Ex-Smoker	20	74	58	0.17142	17.142
29	Ex-Smoker	20	76	79	0.0273719	2.73719
1	Current Smoker	65	53	62	0.110678	11.0678
2	Current Smoker	75	28	34	0.136859	13.6859
3	Current Smoker	63	25	31	0.151523	15.1523
4	Current Smoker	63	37	37	0	0
5	Current Smoker	64	54	58	0.0505076	5.05076
6	Current Smoker	69	29	31	0.0471405	4.71405
7	Current Smoker	75	38	30	0.166378	16.6378
8	Current Smoker	93	56	57	0.0125152	1.25152
9	Current Smoker	52.25	56.4	58	0.0197792	1.97792
10	Current Smoker	102	45.9	44	0.0298888	2.98888
11	Current Smoker	55	43.9	40	0.0657382	6.57382
12	Current Smoker	50	43.5	44	0.00808122	0.808122
13	Current Smoker	79.5	30.6	27.4	0.0780256	7.80256
14	Current Smoker	54	48	40	0.128565	12.8565
15	Current Smoker	54	28.4	27.7	0.0176462	1.76462
16	Current Smoker	90	41.7	45.6	0.0631779	6.31779
17	Current Smoker	54	45.3	45	0.00469838	0.469838
18	Current Smoker	54	33.6	32	0.034493	3.4493
19	Current Smoker	100	57.7	48	0.129781	12.9781
20	Current Smoker	78	40.8	38	0.0502512	5.02512
21	Current Smoker	54	34.9	32	0.0613037	6.13037
22	Current Smoker	76.5	38.8	32	0.135828	13.5828
23	Current Smoker	50	48.2	45	0.0485567	4.85567
Table 2, Technical reproducibility of the RE ddPCR assay
			Reproducibility of cg05575921 RE ddPCR on 16 selected samples
Sample Code	CAS_smoking status	Pack years	RE ddPCR#1	RE ddPCR#2	RE ddPCR#3	RE ddPCR#4	RE ddPCR#5	RE ddPCR#6	Average RE ddPCR [RE]	BIS ddPCR % AHRR	REddPCR CV	BISv[RE] CV
51	Never-Smoked	0	75.4	73.9	75.8	75.6	76.6		75.5	77	0.0130383	0.0139103
38	Never-Smoked	0	85.2	76.2					80.7	85.8	0.0788595	0.0433183
39	Never-Smoked	0	82.3	77.1					79.7	76.1	0.0461349	0.0326776
37	Never-Smoked	0	84.4	80.2					82.3	83.3	0.0360856	0.00853994
33	Never-Smoked	0	98	85.3	89				90.8	88	0.0719616	0.0221465
30	Never-Smoked	0	79	87	84.1				83.4	87	0.0485818	0.0298778
24	Ex-Smoker	19	38	41.4	42.6	43.6	44		41.9	44	0.0575098	0.0345733
28	Ex-Smoker	20	58	66.7	73				65.9	74	0.114293	0.0818808
12	Current Smoker	50	44	41.5					42.8	43.5	0.0413513	0.011471
9	Current Smoker	52	58	58.1					58.1	56.4	0.0012181	0.0209971
11	Current Smoker	55	40	42.9					41.4	43.9	0.0494719	0.0414482
3	Current Smoker	63	31	25.8	27.5				28.1	25	0.0943564	0.0825624
1	Current Smoker	65	62	55.1	60.1				59.1	53	0.0603415	0.0769554
2	Current Smoker	75	34	26.8	26.5				29.1	28	0.145917	0.027244
8	Current Smoker	93	57	63.2					60.1	56	0.0729461	0.0499421
10	Current Smoker	102	44	46.5	48.2	45.9	46.9	45.6	46.2	45.9	0.0304195	0.00460656
											0.0601554	0.0363845	mean CV
											0.0534908	0.0312777	median CV

## Sheet: Sheet S3_REvsArray
	Table 1
	Smoking status	mean Pack years	cg05575921_Epic Array % methylation	cg05575921_RE ddPCR % methylation	mean CV
	Never-Smoked, n=450	0	84.67	84.7	0.05612
	Ex-Smoker, n=630	25.98	77.63	75.43	0.07823
	Current Smoker, n=147	35.55	61.4	50.49	0.1945
	All, n=1227	17.38	78.27	75.84	0.0841
														Table 2
														A. Never versus Current smoker		Actual smoking status
														cg05575921 EPIC Array (AUC 0.93)
														cg05575921 RE ddPCR (AUC 0.96)		Current		Never				Sensitivity	Specificity	Accuracy
														Predicted smoking status	Current	TP	131	FP	48	PPV	0.731844	0.891156	0.893333	0.892797
																	136		29		0.824242	0.92517	0.935556	0.932998
															Never	FN	16	TN	402	NPV	0.961722
																	11		421		0.974537
															Total	147		450
														B. Never versus Ex-smoker		Actual smoking status
														cg05575921 EPIC Array (AUC 0.73)
														cg05575921 RE ddPCR (AUC 0.72)		Ex-smoker		Never				Sensitivity	Specificity	Accuracy
														Predicted smoking status	Ex-smoker	TP	401	FP	116	PPV	0.775629	0.636508	0.742222	0.680556
																	357		96		0.788079	0.566667	0.786667	0.658333
															Never	FN	229	TN	334	NPV	0.59325
																	273		354		0.564593
															Total	630		450
														C. Current vs Ex-smoker		Actual smoking status
														cg05575921 EPIC Array (AUC 0.83)
														cg05575921 RE ddPCR (AUC 0.88)		Current		Ex-smoker				Sensitivity	Specificity	Accuracy
														Predicted smoking status	Current	TP	114	FP	92	PPV	0.553398	0.77551	0.853968	0.839125
																	125		106		0.541126	0.85034	0.831746	0.835264
															Ex-smoker	FN	33	TN	538	NPV	0.942207
																	22		524		0.959707
															Total	147		630

## Sheet: Sheet S4_RE vs no RE ratio
Sample code	Smoking Status	Pack years	RE ddPCR	No RE ddPCR	RE/ no RE Ratio	difference
RE_Ratio_1	NeverSmoked	0	83.5257	95.8869	87.1085	3.58286
RE_Ratio_2	NeverSmoked	0	91.9215	97.8208	93.9693	2.04778
RE_Ratio_3	NeverSmoked	0	87.3396	98.6703	88.5167	1.17702
RE_Ratio_4	NeverSmoked	0	72.295	99.7082	72.5066	0.211604
RE_Ratio_5	NeverSmoked	0	89.9278	98.5356	91.2642	1.33643
RE_Ratio_6	NeverSmoked	0	93.0742	95.3307	97.6329	4.55876
RE_Ratio_7	NeverSmoked	0	97.3201	88.9939	109.356	12.04*
RE_Ratio_8	NeverSmoked	0	87.661	95.1306	92.1481	4.48706
RE_Ratio_9	NeverSmoked	0	77.5361	85.8188	90.3486	12.81*
RE_Ratio_10	NeverSmoked	0	99.9116	100.814	99.1053	0.806259
RE_Ratio_11	ExSmoker	7.5	81.5212	93.7336	86.9711	5.44996
RE_Ratio_24	ExSmoker	9	73.0439	97.8185	74.6729	1.62897
RE_Ratio_19	ExSmoker	10	79.6604	100	79.6604	0
RE_Ratio_18	ExSmoker	10	85.6351	101.249	84.579	1.05612
RE_Ratio_33	ExSmoker	10	58.366	96.2012	60.6707	2.30474
RE_Ratio_23	ExSmoker	20	53.8744	99.1254	54.3497	0.475337
RE_Ratio_14	ExSmoker	21	72.6891	97.6014	74.4754	1.78636
RE_Ratio_38	ExSmoker	21.875	52.4843	100.029	52.4689	0.0153228
RE_Ratio_12	ExSmoker	22	78.3759	107.609	72.834	5.54186
RE_Ratio_17	ExSmoker	22.5	80.582	102.694	78.4681	2.11396
RE_Ratio_26	ExSmoker	25	70.7663	94.5225	74.8671	4.10082
RE_Ratio_21	ExSmoker	25.3	85.2451	95.6273	89.143	3.89793
RE_Ratio_28	ExSmoker	26.25	66.7997	100.903	66.2018	0.597847
RE_Ratio_13	ExSmoker	26.25	85.3532	96.1725	88.7501	3.39693
RE_Ratio_25	ExSmoker	32.25	71.7927	96.2948	74.5551	2.76244
RE_Ratio_15	ExSmoker	35	76.1511	100.414	75.8371	0.313999
RE_Ratio_22	ExSmoker	35	72.633	101.603	71.4868	1.1462
RE_Ratio_34	ExSmoker	37	61.0642	99.0675	61.639	0.574798
RE_Ratio_32	ExSmoker	37.5	88.8825	97.348	91.3039	2.42139
RE_Ratio_37	ExSmoker	37.5	44.9286	102.612	43.785	1.14361
RE_Ratio_35	ExSmoker	39	44.2534	97.2285	45.5149	1.26144
RE_Ratio_30	ExSmoker	45	38.6354	100.893	38.2933	0.342149
RE_Ratio_20	ExSmoker	46.9	76.8744	98.5779	77.9834	1.10902
RE_Ratio_36	ExSmoker	50	70.1603	94.8317	73.9841	3.82374
RE_Ratio_27	ExSmoker	56.25	65.3824	101.167	64.628	0.754384
RE_Ratio_31	ExSmoker	57	76.9582	94.3154	81.5967	4.63847
RE_Ratio_29	ExSmoker	62.5	49.7518	96.1083	51.7664	2.01458
RE_Ratio_16	ExSmoker	76	58.8759	95.35	61.7471	2.87122
RE_Ratio_45	CurrentSmoker	10	48.3175	95.9764	50.3432	2.02561
RE_Ratio_41	CurrentSmoker	20	64.1746	94.883	67.6355	3.46093
RE_Ratio_44	CurrentSmoker	25	39.2783	97.2289	40.3978	1.11948
RE_Ratio_46	CurrentSmoker	30	43.8978	86.4576	50.7738	0.0687601
RE_Ratio_40	CurrentSmoker	45	48.2148	98.6235	48.8877	0.672942
RE_Ratio_42	CurrentSmoker	50	46.4601	98.2573	47.2842	0.824018
RE_Ratio_39	CurrentSmoker	60	41.5242	96.81	42.8925	1.36829
RE_Ratio_43	CurrentSmoker	61.5	59.0829	103.456	57.1094	1.97352
			RE ddPCR	No RE ddPCR	RE/ no RE ddPCR	difference
	NeverSmoked	0	88.0513	95.6709	92.1956	4.30561
	ExSmoker	32.2705	68.5979	98.5392	69.7226	2.05513
	CurrentSmoker	37.6875	48.8688	96.4615	50.6655	1.43919
	All	26.1973	69.3957	97.5543	71.2938	2.43724
								Table 2	AUC cg05575921 ddPCR	AUC cg05575921 ddPCR/	P-value
										no enzyme ddPCR
								Never vs Ex-smokers	0.90 (0.76-1.00)	0.91 (0.80-1.00)	0.65
								Ex-smokers vs Current smokers	0.87 (0.75-0.99)	0.86 (0.74-0.99)	0.65
								Never vs Current smokers	1.00 (1.00-1.00)	1.00 (1.00-1.00)	1
